# Supplementary material for: ﻿Taxonomic identity of Distapliastylifera (Tunicata, Ascidiacea), a new arrival to the eastern Pacific displaying invasive behavior in the Gulf of California, Mexico
Source: Zookeys. 2023 Apr 5;1157:109–25. doi: 10.3897/zookeys.1157.95986 (PMC10208407; doi:10.3897/zookeys.1157.95986)
Supplement: XML Treatment for Distaplia stylifera [file zookeys.1157.95986-treatment1.xml]

<!DOCTYPE tp:taxon-treatment
  PUBLIC "-//TaxonX//DTD Taxonomic Treatment Publishing DTD v0 20100105//EN" "tax-treatment-NSO.dtd">
<tp:taxon-treatment xmlns:tp="http://www.plazi.org/taxpub"><tp:treatment-meta><kwd-group><label>Taxon classification</label><kwd>
                <named-content content-type="kingdom">Animalia</named-content>
              </kwd><kwd>
                <named-content content-type="order">Aplousobranchia</named-content>
              </kwd><kwd>
                <named-content content-type="family">Clavelinidae</named-content>
              </kwd></kwd-group><mixed-citation publication-type="journal"><person-group><name><surname>Moreno-Dávila</surname><given-names>Betzabé</given-names></name><name><surname>Huato-Soberanis</surname><given-names>Leonardo</given-names></name><name><surname>Gómez-Gutiérrez</surname><given-names>Jaime</given-names></name><name><surname>Galván-Tirado</surname><given-names>Carolina</given-names></name><name><surname>Sánchez</surname><given-names>Carlos</given-names></name><name><surname>Alcoverro</surname><given-names>Teresa</given-names></name><name><surname>Balart</surname><given-names>Eduardo F.</given-names></name><name><surname>Turon</surname><given-names>Xavier</given-names></name></person-group><article-title>﻿Taxonomic identity of <italic><tp:taxon-name><tp:taxon-name-part taxon-name-part-type="genus" reg="Distaplia">Distaplia</tp:taxon-name-part><tp:taxon-name-part taxon-name-part-type="species" reg="stylifera">stylifera</tp:taxon-name-part></tp:taxon-name></italic> (<tp:taxon-name><tp:taxon-name-part taxon-name-part-type="subphylum">Tunicata</tp:taxon-name-part></tp:taxon-name>, <tp:taxon-name><tp:taxon-name-part taxon-name-part-type="class">Ascidiacea</tp:taxon-name-part></tp:taxon-name>), a new arrival to the eastern Pacific displaying invasive behavior in the Gulf of California, Mexico</article-title><source>Zookeys</source><day>05</day><month>04</month><year>2023</year><volume>1157</volume><fpage>109</fpage><lpage>125</lpage><pub-id pub-id-type="doi">10.3897/zookeys.1157.95986</pub-id></mixed-citation></tp:treatment-meta><tp:nomenclature><label>﻿</label><tp:taxon-name>
              <object-id xmlns:xlink="http://www.w3.org/1999/xlink" content-type="arpha" xlink:type="simple">62A7978A-4C3A-5655-B2F5-74AC5D837FB5</object-id>
              <tp:taxon-name-part taxon-name-part-type="genus" reg="Distaplia">Distaplia</tp:taxon-name-part>
              <tp:taxon-name-part taxon-name-part-type="species" reg="stylifera">stylifera</tp:taxon-name-part>
            </tp:taxon-name><tp:taxon-authority>(Kowalevsky, 1874)</tp:taxon-authority><xref ref-type="fig" rid="F2">Figs 2</xref><xref ref-type="fig" rid="F3">, 3</xref><xref ref-type="fig" rid="F4">, 4</xref><tp:nomenclature-citation-list><tp:nomenclature-citation><tp:taxon-name>
                  <tp:taxon-name-part taxon-name-part-type="genus" reg="Didemnium">Didemnium</tp:taxon-name-part>
                  <tp:taxon-name-part taxon-name-part-type="species" reg="styliferum">styliferum</tp:taxon-name-part>
                </tp:taxon-name><comment>Kowalevsky, 1874: 443, pl. 30, figs 1–16.</comment></tp:nomenclature-citation><tp:nomenclature-citation><tp:taxon-name>
                  <tp:taxon-name-part taxon-name-part-type="genus" reg="Holozoa">Holozoa</tp:taxon-name-part>
                  <tp:taxon-name-part taxon-name-part-type="species" reg="bursata">bursata</tp:taxon-name-part>
                </tp:taxon-name><comment>Van Name, 1921: 366–368, figs 44–47.</comment></tp:nomenclature-citation><tp:nomenclature-citation><tp:taxon-name>
                  <tp:taxon-name-part taxon-name-part-type="genus" reg="Distaplia">Distaplia</tp:taxon-name-part>
                  <tp:taxon-name-part taxon-name-part-type="species" reg="bursata">bursata</tp:taxon-name-part>
                </tp:taxon-name><comment>– <xref ref-type="bibr" rid="B62">Van Name 1930</xref>: 456, fig. 31.</comment></tp:nomenclature-citation><tp:nomenclature-citation><tp:taxon-name>
                  <tp:taxon-name-part taxon-name-part-type="genus" reg="Distaplia">Distaplia</tp:taxon-name-part>
                  <tp:taxon-name-part taxon-name-part-type="species" reg="mikropnoa">mikropnoa</tp:taxon-name-part>
                </tp:taxon-name><comment>– <xref ref-type="bibr" rid="B22">Hartmeyer 1919</xref>: 130.</comment></tp:nomenclature-citation><tp:nomenclature-citation><tp:taxon-name>
                  <tp:taxon-name-part taxon-name-part-type="genus" reg="Distaplia">Distaplia</tp:taxon-name-part>
                  <tp:taxon-name-part taxon-name-part-type="species" reg="stylifera">stylifera</tp:taxon-name-part>
                </tp:taxon-name><comment>– <xref ref-type="bibr" rid="B22">Hartmeyer 1919</xref>: 135; <xref ref-type="bibr" rid="B31">Michaelsen 1930</xref>: 502; <xref ref-type="bibr" rid="B63">Van Name 1945</xref>: 147, fig. 71.</comment></tp:nomenclature-citation><tp:nomenclature-citation><tp:taxon-name>
                  <tp:taxon-name-part taxon-name-part-type="genus" reg="Polyclinum">Polyclinum</tp:taxon-name-part>
                  <tp:taxon-name-part taxon-name-part-type="species" reg="mikropnous">mikropnous</tp:taxon-name-part>
                </tp:taxon-name><comment>– <xref ref-type="bibr" rid="B52">Sluiter 1909</xref>: 94, pl. 5, fig. 1.</comment></tp:nomenclature-citation></tp:nomenclature-citation-list></tp:nomenclature><tp:treatment-sec sec-type="material" id="SECID0E5IAE"><title>Material examined.</title><p><abbrev xmlns:xlink="http://www.w3.org/1999/xlink" xlink:title="Center of Advanced Studies of Blanes" id="ABBRID0EEJAE" xlink:type="simple">CEAB</abbrev>.ASC.DIST–001: Ensenada de La Paz, Mexico; two purple colonies, one as epibiont on sea pen <italic><tp:taxon-name><tp:taxon-name-part taxon-name-part-type="genus" reg="Atrina">A.</tp:taxon-name-part><tp:taxon-name-part taxon-name-part-type="species" reg="maura">maura</tp:taxon-name-part></tp:taxon-name></italic> and one attached to a PVC pipe, 1–3 m depth, 03/Dec/2017. <abbrev xmlns:xlink="http://www.w3.org/1999/xlink" xlink:title="Center of Advanced Studies of Blanes" id="ABBRID0ETJAE" xlink:type="simple">CEAB</abbrev>.ASC.DIST–002: Ensenada de La Paz, Mexico; two white colonies, one epibiont on <italic><tp:taxon-name><tp:taxon-name-part taxon-name-part-type="genus" reg="Atrina">A.</tp:taxon-name-part><tp:taxon-name-part taxon-name-part-type="species" reg="maura">maura</tp:taxon-name-part></tp:taxon-name></italic> and one attached to a buoy, 1–3 m depth, 03/Dec/2017. <abbrev xmlns:xlink="http://www.w3.org/1999/xlink" xlink:title="Center of Advanced Studies of Blanes" id="ABBRID0ECKAE" xlink:type="simple">CEAB</abbrev>.ASC.DIST–003: Ensenada de La Paz, Mexico; three orange colonies epibiont on <italic><tp:taxon-name><tp:taxon-name-part taxon-name-part-type="genus" reg="Atrina">A.</tp:taxon-name-part><tp:taxon-name-part taxon-name-part-type="species" reg="maura">maura</tp:taxon-name-part></tp:taxon-name></italic>, on a rope and on a buoy, 1–3 m depth, 03/Dec/2017. <abbrev xmlns:xlink="http://www.w3.org/1999/xlink" xlink:title="Center of Advanced Studies of Blanes" id="ABBRID0ERKAE" xlink:type="simple">CEAB</abbrev>.ASC.DIST–004: Ensenada de La Paz, Mexico; three orange colonies attached to wooden yacht docks, 0.5 m depth, 19/Jun/2021. <abbrev xmlns:xlink="http://www.w3.org/1999/xlink" xlink:title="Center of Advanced Studies of Blanes" id="ABBRID0EVKAE" xlink:type="simple">CEAB</abbrev>.ASC.DIST–005: Ensenada de La Paz, Mexico; three purple colonies attached to wooden yacht docks, 0.5 m depth, 19/Jun/2021. <abbrev xmlns:xlink="http://www.w3.org/1999/xlink" xlink:title="Center of Advanced Studies of Blanes" id="ABBRID0EZKAE" xlink:type="simple">CEAB</abbrev>.ASC.DIST–006: Ensenada de La Paz, Mexico; three white colonies on wooden yacht docks, 0.5 m depth, 19/Jun/2021. <abbrev xmlns:xlink="http://www.w3.org/1999/xlink" xlink:title="Center of Advanced Studies of Blanes" id="ABBRID0E4KAE" xlink:type="simple">CEAB</abbrev>.ASC.DIST–007: Ensenada de La Paz, Mexico; eight orange colonies on wooden yacht docks, 0.5 m depth, 9/Jul/2021. All the colonies examined in the present study have been deposited in the Biological Collection of the Center of Advanced Studies of Blanes (<abbrev xmlns:xlink="http://www.w3.org/1999/xlink" xlink:title="Center of Advanced Studies of Blanes" id="ABBRID0EBLAE" xlink:type="simple">CEAB</abbrev>) with voucher codes <abbrev xmlns:xlink="http://www.w3.org/1999/xlink" xlink:title="Center of Advanced Studies of Blanes" id="ABBRID0EFLAE" xlink:type="simple">CEAB</abbrev>.ASC.DIST–001 to 007.</p></tp:treatment-sec><tp:treatment-sec sec-type="description" id="SECID0EJLAE"><title>Morphological characters.</title><p>Colonies can be mushroom-like with orange color and white mottles marking the common cloacal apertures (Fig. <xref ref-type="fig" rid="F2">2A</xref>). Purple (Fig. <xref ref-type="fig" rid="F2">2B</xref>) or white colonies (not shown) can also be found. They are up to 2 cm in height and 2–2.5 cm in head (cormidium) diameter (Fig. <xref ref-type="fig" rid="F2">2C, D</xref>). The basal part of the colonies is less colored, and only the distal region had pigment after preservation. The tunic is firm and sometimes the stalks are branched so that different heads originate from the same base. Each head had one or several zooid systems, each with a central common cloacal aperture to where double rows of zooids converge. Small systems are made up of a simple circle of zooids. Colonies can also be cushion-shaped, spread over the substrate without a stalk.</p><fig id="F2" position="float" orientation="portrait"><object-id xmlns:xlink="http://www.w3.org/1999/xlink" content-type="doi" xlink:type="simple">10.3897/zookeys.1157.95986.figure2</object-id><object-id xmlns:xlink="http://www.w3.org/1999/xlink" content-type="arpha" xlink:type="simple">4AF99ECA-3CEE-52E5-A461-75CEA6FDFEB1</object-id><label>Figure 2.</label><caption><p><italic><tp:taxon-name><tp:taxon-name-part taxon-name-part-type="genus" reg="Distaplia">Distaplia</tp:taxon-name-part><tp:taxon-name-part taxon-name-part-type="species" reg="stylifera">stylifera</tp:taxon-name-part></tp:taxon-name></italic><bold>A</bold> live orange colony <bold>B</bold> live purple colony <bold>C, D</bold> typical mushroom-shaped colonies <bold>E</bold> Zooid. Scales bars: 10 mm (<bold>A, B</bold>); 2.5 mm (<bold>C, D</bold>); 1 mm (<bold>E</bold>).</p></caption><graphic xmlns:xlink="http://www.w3.org/1999/xlink" xlink:href="zookeys-1157-109_article-95986__-g002.jpg" position="float" orientation="portrait" xlink:type="simple" id="oo_833811.jpg"><uri content-type="original_file" xlink:type="simple">https://binary.pensoft.net/fig/833811</uri></graphic></fig><p>The zooids are up to 5 mm in length (excluding the gonadal sacs) (Fig. <xref ref-type="fig" rid="F2">2E</xref>). They are divided into thorax and abdomen, with two stalked sacs adhered. One sac, smaller than the abdomen and connected to its right posterior side (Fig. <xref ref-type="fig" rid="F3">3A</xref>), includes the gonads. The second sac contains embryos and larvae in incubation and can be longer than the zooid itself. It is attached by a thin peduncle joining the zooid at the posterior part of the pharynx, on the right-hand side close to the dorsal line (Fig. <xref ref-type="fig" rid="F2">2E</xref>).</p><fig id="F3" position="float" orientation="portrait"><object-id xmlns:xlink="http://www.w3.org/1999/xlink" content-type="doi" xlink:type="simple">10.3897/zookeys.1157.95986.figure3</object-id><object-id xmlns:xlink="http://www.w3.org/1999/xlink" content-type="arpha" xlink:type="simple">E79A0D7C-57B4-53FB-ACF3-3F5CF4E75BEE</object-id><label>Figure 3.</label><caption><p><italic><tp:taxon-name><tp:taxon-name-part taxon-name-part-type="genus" reg="Distaplia">Distaplia</tp:taxon-name-part><tp:taxon-name-part taxon-name-part-type="species" reg="stylifera">stylifera</tp:taxon-name-part></tp:taxon-name></italic><bold>A</bold> zooid (thorax and abdomen) <bold>B</bold> thorax <bold>C</bold> dissected thorax <bold>D, E</bold> stomach <bold>F</bold> gonads <bold>G</bold> larvae <bold>H</bold> enlargement of one larva showing two pigmented spots. Scales bars: 10 mm (<bold>A</bold>); 0.5 mm (<bold>B, C, F, G</bold>); 0.25 mm (<bold>D, E</bold>). All images (except <bold>F</bold>) correspond to stained zooids.</p></caption><graphic xmlns:xlink="http://www.w3.org/1999/xlink" xlink:href="zookeys-1157-109_article-95986__-g003.jpg" position="float" orientation="portrait" xlink:type="simple" id="oo_833812.jpg"><uri content-type="original_file" xlink:type="simple">https://binary.pensoft.net/fig/833812</uri></graphic></fig><p>The thorax has a smooth-rimmed oral siphon (or with six slight lobulations), with a large atrial aperture exposing most of the branchial sac. An atrial languet, often consisting of a wide flap-like lid with smooth or lobed margins, is placed at the top of the atrial aperture (Figs <xref ref-type="fig" rid="F3">3A</xref>, <xref ref-type="fig" rid="F4">4A</xref>). There are several transverse muscular bands across the atrial languet. Approximately 30 longitudinal muscular bands run over the thorax of each side. The thorax has ~ 14 simple oral tentacles. The pharynx has four stigmata rows clearly divided by parastigmatic vessels (Fig. <xref ref-type="fig" rid="F4">4A</xref>). All thoraces examined (except for those recently budded) had these parastigmatic vessels. The number of stigmata per half-row are typically between 18 or 19 (reaching 22 in larger zooids) in the first two rows and 15 or 16 (reaching 18) in the two posterior rows. There are three simple dorsal languets between rows, slightly displaced to the left-hand side (Fig. <xref ref-type="fig" rid="F3">3B, C</xref>).</p><fig id="F4" position="float" orientation="portrait"><object-id xmlns:xlink="http://www.w3.org/1999/xlink" content-type="doi" xlink:type="simple">10.3897/zookeys.1157.95986.figure4</object-id><object-id xmlns:xlink="http://www.w3.org/1999/xlink" content-type="arpha" xlink:type="simple">B68A8330-7E43-5942-9BBD-9A2E18FDAB14</object-id><label>Figure 4.</label><caption><p><italic><tp:taxon-name><tp:taxon-name-part taxon-name-part-type="genus" reg="Distaplia">Distaplia</tp:taxon-name-part><tp:taxon-name-part taxon-name-part-type="species" reg="stylifera">stylifera</tp:taxon-name-part></tp:taxon-name></italic><bold>A</bold> zooid (thorax and abdomen) <bold>B</bold> abdomen <bold>C</bold> larva. Abbreviatures: <bold>a.</bold> anus; <bold>am.</bold> ampullae; <bold>ap.</bold> adhesive papillae; <bold>oc.</bold> ocellus; <bold>o.</bold> oocyte; <bold>pv.</bold> parastigmatic vessels; <bold>pg.</bold> pyloric gland vesicle; <bold>sc.</bold> statocyte, <bold>sg.</bold> stigmata; <bold>st.</bold> stomach; <bold>t.</bold> testes. Scales bars: 1 cm (<bold>A</bold>); 0.5 mm (<bold>B, C</bold>).</p></caption><graphic xmlns:xlink="http://www.w3.org/1999/xlink" xlink:href="zookeys-1157-109_article-95986__-g004.jpg" position="float" orientation="portrait" xlink:type="simple" id="oo_833813.jpg"><uri content-type="original_file" xlink:type="simple">https://binary.pensoft.net/fig/833813</uri></graphic></fig><p>The abdomen has an elongated and curved stomach. Its wall is marked by fine plications (&gt; 20 per side) that, in section, are visible in both the outer and the inner surface of the wall (Figs <xref ref-type="fig" rid="F3">3D, E</xref>, <xref ref-type="fig" rid="F4">4B</xref>). The plications are longitudinal but can be interrupted or divided. There is a short post-stomach that connects to an enlarged mid-intestine located at the bottom of the gut loop. The distal intestine runs anteriorly and ends in a bilobed anus at the base of the atrial aperture. The pyloric gland features a vesicle or reservoir between the stomach and the intestine and continues anteriorly forming sinuous tubules over the intestine in front of the stomach (Figs <xref ref-type="fig" rid="F3">3D, E</xref>, <xref ref-type="fig" rid="F4">4A</xref>).</p><p>The gonads lie in a pedunculated sac, with one well-formed oocyte (sometimes a smaller second one) at the bottom and a cluster of five or six elongated or wedge-shaped testes placed vertically. The common sperm duct arises posteriorly from the cluster of testes, but turns anteriorly at its very beginning, without overlapping the oocytes (Figs <xref ref-type="fig" rid="F3">3F</xref>, <xref ref-type="fig" rid="F4">4B</xref>).</p><p>All <italic><tp:taxon-name><tp:taxon-name-part taxon-name-part-type="genus" reg="Distaplia">Distaplia</tp:taxon-name-part></tp:taxon-name></italic> colonies examined had larvae incubating in long sacs that reach posteriorly deeper than the zooids themselves in the colonies. Usually, several larvae can be seen in the brooding sacs, containing up to two well-formed larvae plus three embryos. Larvae are ~ 1.3 mm length, and when fully developed their body become elongated, reaching up to 1.5 mm in trunk length. Larvae possess three adhesive papillae, two dorsal and one ventral, with a globular ampulla each in the stalks. The oozooid is well-formed, with four rows of stigmata already present and an incipient abdomen folded under the branchial sac (Figs <xref ref-type="fig" rid="F3">3H</xref>, <xref ref-type="fig" rid="F4">4C</xref>). The sensory vesicle contains two pigmented spots, a larger one (likely corresponding to the ocellus) and a smaller one (likely the otolith) just under it (Fig. <xref ref-type="fig" rid="F3">3G</xref>). The pigmented spots are very close and, given that the larvae are not completely transparent, the two pigmented spots can be easily taken as one.</p></tp:treatment-sec><tp:treatment-sec sec-type="distribution" id="SECID0EYSAE"><title>Geographic distribution.</title><p><italic><tp:taxon-name><tp:taxon-name-part taxon-name-part-type="genus" reg="Distaplia">Distaplia</tp:taxon-name-part><tp:taxon-name-part taxon-name-part-type="species" reg="stylifera">stylifera</tp:taxon-name-part></tp:taxon-name></italic> was described in the Red Sea (<xref ref-type="bibr" rid="B26">Kowalevsky 1874</xref>) and has been reported in several areas of the Indo-Pacific. It has been found in Australia (e.g., <xref ref-type="bibr" rid="B5">Brewin 1953</xref>; <xref ref-type="bibr" rid="B32">Millar 1963</xref>, <xref ref-type="bibr" rid="B33">1966</xref>; <xref ref-type="bibr" rid="B24">Kott 1990</xref>, <xref ref-type="bibr" rid="B25">2002</xref>), Philippines (<xref ref-type="bibr" rid="B34">Millar 1975</xref>; <xref ref-type="bibr" rid="B38">Monniot and Monniot 2001</xref>), South China Sea (<xref ref-type="bibr" rid="B28">Lee et al. 2016</xref>), Madagascar (<xref ref-type="bibr" rid="B36">Monniot 2012</xref>), and (as <italic><tp:taxon-name><tp:taxon-name-part taxon-name-part-type="genus" reg="Distaplia">D.</tp:taxon-name-part><tp:taxon-name-part taxon-name-part-type="species" reg="mikropnoa">mikropnoa</tp:taxon-name-part></tp:taxon-name></italic>, a debated synonymy, see Discussion) in Palau Islands (<xref ref-type="bibr" rid="B55">Tokioka 1955</xref>, <xref ref-type="bibr" rid="B56">1967</xref>). There is a dubious report in the Mediterranean Sea (<xref ref-type="bibr" rid="B44">Pérès 1956</xref>). It is also known from the Western Atlantic coast from North Carolina to Jamaica (<xref ref-type="bibr" rid="B61">Van Name 1921</xref>, as <italic><tp:taxon-name><tp:taxon-name-part taxon-name-part-type="genus" reg="Distaplia">D.</tp:taxon-name-part><tp:taxon-name-part taxon-name-part-type="species" reg="bursata">bursata</tp:taxon-name-part></tp:taxon-name></italic>, <xref ref-type="bibr" rid="B63">Van Name 1945</xref>; <xref ref-type="bibr" rid="B65">Villalobos et al. 2017</xref>). It has been reported in several Caribbean locations (<xref ref-type="bibr" rid="B37">Monniot and Monniot 1984</xref>; <xref ref-type="bibr" rid="B35">Monniot 1988</xref>; <xref ref-type="bibr" rid="B47">Rocha et al. 2010</xref>; <xref ref-type="bibr" rid="B54">Streit et al. 2021</xref>), and there are recent reports further south in artificial substrates at Sao Paulo region, Brazil (<xref ref-type="bibr" rid="B48">Rocha et al. 2011</xref>; <xref ref-type="bibr" rid="B14">Dias et al. 2013</xref>). It therefore appears to have a wide circumtropical distribution (Fig. <xref ref-type="fig" rid="F5">5</xref>, but see discussion for potential taxonomic issues), although it has never been documented in the Eastern Pacific.</p><fig id="F5" position="float" orientation="portrait"><object-id xmlns:xlink="http://www.w3.org/1999/xlink" content-type="doi" xlink:type="simple">10.3897/zookeys.1157.95986.figure5</object-id><object-id xmlns:xlink="http://www.w3.org/1999/xlink" content-type="arpha" xlink:type="simple">513238DE-EE97-53CF-B72E-1BD54EB12316</object-id><label>Figure 5.</label><caption><p>Sites of previous records of <italic><tp:taxon-name><tp:taxon-name-part taxon-name-part-type="genus" reg="Distaplia">Distaplia</tp:taxon-name-part><tp:taxon-name-part taxon-name-part-type="species" reg="stylifera">stylifera</tp:taxon-name-part></tp:taxon-name></italic>: 1) Red Sea, <xref ref-type="bibr" rid="B26">Kowalevsky 1874</xref> (type locality). Indo-Pacific, 2) <xref ref-type="bibr" rid="B5">Brewin (1953)</xref>. 3) <xref ref-type="bibr" rid="B32">Millar 1963</xref> (1966); 4) <xref ref-type="bibr" rid="B34">Millar (1975)</xref>; 5) <xref ref-type="bibr" rid="B24">Kott 1990</xref> (2002); 6) <xref ref-type="bibr" rid="B38">Monniot and Monniot (2001)</xref>; 7) <xref ref-type="bibr" rid="B36">Monniot (2012)</xref>; 8) <xref ref-type="bibr" rid="B51">Shenkar (2012)</xref>; 9) <xref ref-type="bibr" rid="B28">Lee et al. (2016)</xref>. Mediterranean, 10) <xref ref-type="bibr" rid="B44">Pérès (1956)</xref>. Western Atlantic Ocean, 11) <xref ref-type="bibr" rid="B61">Van Name (1921</xref>, <xref ref-type="bibr" rid="B63">1945</xref>); 12) <xref ref-type="bibr" rid="B37">Monniot and Monniot (1984</xref>, <xref ref-type="bibr" rid="B35">Monniot 1988</xref>); 13) <xref ref-type="bibr" rid="B11">Cole and Lambert (2009)</xref>; 14) <xref ref-type="bibr" rid="B47">Rocha et al. (2010)</xref>; 15) <xref ref-type="bibr" rid="B65">Villalobos et al. (2017)</xref>; 16) <xref ref-type="bibr" rid="B48">Rocha et al. (2011)</xref>; 17) <xref ref-type="bibr" rid="B54">Streit et al. (2021)</xref>; 18) <xref ref-type="bibr" rid="B14">Dias et al. (2013)</xref>. Eastern Pacific Ocean, 19) present study. The type locality in the Red Sea and the record of the present study are indicated with stars.</p></caption><graphic xmlns:xlink="http://www.w3.org/1999/xlink" xlink:href="zookeys-1157-109_article-95986__-g005.jpg" position="float" orientation="portrait" xlink:type="simple" id="oo_833814.jpg"><uri content-type="original_file" xlink:type="simple">https://binary.pensoft.net/fig/833814</uri></graphic></fig></tp:treatment-sec><tp:treatment-sec sec-type="Molecular analyses" id="SECID0ED1AE"><title>Molecular analyses.</title><p>Despite obtaining positive amplifications with all the primer pairs assayed, no sequence could be obtained that blasted with ascidian mitochondrial <abbrev xmlns:xlink="http://www.w3.org/1999/xlink" xlink:title="mitochondrial Cytochrome Oxidase I" id="ABBRID0EJ1AE" xlink:type="simple">COI</abbrev>. Our sequences were closer to algae, mycoparasites or bacteria with an 80–83% similarity. These results may be due to the presence of mutations in the binding sites or contamination. However, we consider contamination unlikely given the care taken during the extraction of the samples.</p></tp:treatment-sec><ref-list><ref id="B62"><mixed-citation xmlns:xlink="http://www.w3.org/1999/xlink" xlink:type="simple"><person-group><name name-style="western"><surname>Van Name</surname><given-names>WG</given-names></name></person-group> (<year>1930</year>) <article-title>The ascidians of Porto Rico and the Virgin Islands. Scientific Survey. Porto Rico and Virgin Islands.</article-title><source>Transactions of the New York Academy of Sciences</source><volume>10</volume>: <fpage>401</fpage>–<lpage>512</lpage>.</mixed-citation></ref><ref id="B22"><mixed-citation xmlns:xlink="http://www.w3.org/1999/xlink" xlink:type="simple"><person-group><name name-style="western"><surname>Hartmeyer</surname><given-names>R</given-names></name></person-group> (<year>1919</year>) <article-title>Ascidien. Resul. dr. E. Mjöberg Swed. sei. Exp. Australia 1910 – 13. K. svenska Vetensk.</article-title><source>Arkiv för Zoologi</source><volume>60</volume>(<issue>4</issue>): <fpage>1</fpage>–<lpage>150</lpage>. <ext-link xlink:href="10.5962/bhl.part.20148" ext-link-type="doi" xlink:type="simple">https://doi.org/10.5962/bhl.part.20148</ext-link></mixed-citation></ref><ref id="B31"><mixed-citation xmlns:xlink="http://www.w3.org/1999/xlink" xlink:type="simple">Michaelsen (<year>1930</year>) <article-title>Ascidiae Krikobranchiae.</article-title><source>Die Fauna Südwest Australiens</source><volume>5</volume>(<issue>7</issue>): <fpage>453</fpage>–<lpage>659</lpage>.</mixed-citation></ref><ref id="B63"><mixed-citation xmlns:xlink="http://www.w3.org/1999/xlink" xlink:type="simple"><person-group><name name-style="western"><surname>Van Name</surname><given-names>WG</given-names></name></person-group> (<year>1945</year>) <article-title>The North and South American ascidians.</article-title><source>Bulletin of the American Museum of Natural History</source><volume>84</volume>: <fpage>1</fpage>–<lpage>476</lpage>.</mixed-citation></ref><ref id="B52"><mixed-citation xmlns:xlink="http://www.w3.org/1999/xlink" xlink:type="simple"><person-group><name name-style="western"><surname>Sluiter</surname><given-names>CP</given-names></name></person-group> (<year>1909</year>) <article-title>Die Tunicaten der Siboga-Expedition II. Abteilung. Die Merosomen Ascidien.</article-title><source>Siboga-Expeditie</source><volume>56</volume>: <fpage>1</fpage>–<lpage>109</lpage>.</mixed-citation></ref><ref id="B26"><mixed-citation xmlns:xlink="http://www.w3.org/1999/xlink" xlink:type="simple"><person-group><name name-style="western"><surname>Kowalevsky</surname><given-names>A</given-names></name></person-group> (<year>1874</year>) <article-title>Ueber die Knospung der Ascidien.</article-title><source>Archiv für mikroskopische Anatomie</source><volume>10</volume>: <fpage>441</fpage>–<lpage>470</lpage>. <ext-link xlink:href="10.1007/BF02960331" ext-link-type="doi" xlink:type="simple">https://doi.org/10.1007/BF02960331</ext-link></mixed-citation></ref><ref id="B5"><mixed-citation xmlns:xlink="http://www.w3.org/1999/xlink" xlink:type="simple"><person-group><name name-style="western"><surname>Brewin</surname><given-names>BI</given-names></name></person-group> (<year>1953</year>) <article-title>Australian ascidians of the sub-family <tp:taxon-name><tp:taxon-name-part taxon-name-part-type="subfamily">Holozoinae</tp:taxon-name-part></tp:taxon-name> and a review of the sub-family.</article-title><source>Transactions and Proceedings of the Royal Society of New Zealand</source><volume>81</volume>(<issue>1</issue>): <fpage>53</fpage>–<lpage>64</lpage>.</mixed-citation></ref><ref id="B32"><mixed-citation xmlns:xlink="http://www.w3.org/1999/xlink" xlink:type="simple"><person-group><name name-style="western"><surname>Millar</surname><given-names>RH</given-names></name></person-group> (<year>1963</year>) <article-title>Australian ascidian in the British Museum (Natural History).</article-title><source>Proceedings of the Zoological Society of London</source><volume>141</volume>(<issue>3</issue>): <fpage>113</fpage>–<lpage>221</lpage>. <ext-link xlink:href="10.1111/j.1469-7998.1963.tb01623.x" ext-link-type="doi" xlink:type="simple">https://doi.org/10.1111/j.1469-7998.1963.tb01623.x</ext-link></mixed-citation></ref><ref id="B33"><mixed-citation xmlns:xlink="http://www.w3.org/1999/xlink" xlink:type="simple"><person-group><name name-style="western"><surname>Millar</surname><given-names>RH</given-names></name></person-group> (<year>1966</year>) <article-title>Port Phillip survey 1957–1963.</article-title><source>Memoirs of the Museum of Victoria</source><volume>27</volume>: <fpage>357</fpage>–<lpage>385</lpage>. <ext-link xlink:href="10.24199/j.mmv.1966.27.17" ext-link-type="doi" xlink:type="simple">https://doi.org/10.24199/j.mmv.1966.27.17</ext-link></mixed-citation></ref><ref id="B24"><mixed-citation xmlns:xlink="http://www.w3.org/1999/xlink" xlink:type="simple"><person-group><name name-style="western"><surname>Kott</surname><given-names>P</given-names></name></person-group> (<year>1990</year>) <article-title>The Australian <tp:taxon-name><tp:taxon-name-part taxon-name-part-type="class">Ascidiacea</tp:taxon-name-part></tp:taxon-name>, part 2, <tp:taxon-name><tp:taxon-name-part taxon-name-part-type="suborder">Aplousobranchia</tp:taxon-name-part></tp:taxon-name> (1).</article-title><source>Memoirs of the Queensland Museum</source><volume>29</volume>(<issue>1</issue>): <fpage>1</fpage>–<lpage>226</lpage>.</mixed-citation></ref><ref id="B25"><mixed-citation xmlns:xlink="http://www.w3.org/1999/xlink" xlink:type="simple"><person-group><name name-style="western"><surname>Kott</surname><given-names>P</given-names></name></person-group> (<year>2002</year>) <article-title><tp:taxon-name><tp:taxon-name-part taxon-name-part-type="class">Ascidiacea</tp:taxon-name-part></tp:taxon-name> (<tp:taxon-name><tp:taxon-name-part taxon-name-part-type="subphylum">Tunicata</tp:taxon-name-part></tp:taxon-name>) from Darwin, Northern Territory, Australia. The Beagle.</article-title><source>Records of the Museums and Art Galleries of the Northern Territory</source><volume>18</volume>: <fpage>19</fpage>–<lpage>55</lpage>. <ext-link xlink:href="10.5962/p.286295" ext-link-type="doi" xlink:type="simple">https://doi.org/10.5962/p.286295</ext-link></mixed-citation></ref><ref id="B34"><mixed-citation xmlns:xlink="http://www.w3.org/1999/xlink" xlink:type="simple"><person-group><name name-style="western"><surname>Millar</surname><given-names>RH</given-names></name></person-group> (<year>1975</year>) <article-title>Ascidians from the Indo-West-Pacific region in the Zoological Museum, Copenhagen (<tp:taxon-name><tp:taxon-name-part taxon-name-part-type="subphylum">Tunicata</tp:taxon-name-part></tp:taxon-name>, <tp:taxon-name><tp:taxon-name-part taxon-name-part-type="class">Ascidiacea</tp:taxon-name-part></tp:taxon-name>).</article-title><source>Steentrupia Zoological Museum University of Copenhagen</source><volume>3</volume>: <fpage>205</fpage>–<lpage>336</lpage>.</mixed-citation></ref><ref id="B38"><mixed-citation xmlns:xlink="http://www.w3.org/1999/xlink" xlink:type="simple"><person-group><name name-style="western"><surname>Monniot</surname><given-names>F</given-names></name><name name-style="western"><surname>Monniot</surname><given-names>C</given-names></name></person-group> (<year>2001</year>) <article-title>Ascidians from the tropical western Pacific.</article-title><source>Zoosystema</source><volume>23</volume>(<issue>2</issue>): <fpage>201</fpage>–<lpage>383</lpage>.</mixed-citation></ref><ref id="B28"><mixed-citation xmlns:xlink="http://www.w3.org/1999/xlink" xlink:type="simple"><person-group><name name-style="western"><surname>Lee</surname><given-names>S-CS</given-names></name><name name-style="western"><surname>Chan</surname><given-names>Y-HJ</given-names></name><name name-style="western"><surname>Teo</surname><given-names>L-MS</given-names></name><name name-style="western"><surname>Lambert</surname><given-names>G</given-names></name></person-group> (<year>2016</year>) <article-title>State of knowledge of ascidian diversity in South China Sea and new records for Singapore.</article-title><source>The Raffles Bulletin of Zoology</source><volume>34</volume>: <fpage>718</fpage>–<lpage>743</lpage>.</mixed-citation></ref><ref id="B36"><mixed-citation xmlns:xlink="http://www.w3.org/1999/xlink" xlink:type="simple"><person-group><name name-style="western"><surname>Monniot</surname><given-names>F</given-names></name></person-group> (<year>2012</year>) <article-title>Some ascidians from the southern coast of Madagascar collected during the “AtimoVatae” survey.</article-title><source>Zootaxa</source><volume>3197</volume>(<issue>1</issue>): <fpage>1</fpage>–<lpage>42</lpage>. <ext-link xlink:href="10.11646/zootaxa.3197.1.1" ext-link-type="doi" xlink:type="simple">https://doi.org/10.11646/zootaxa.3197.1.1</ext-link></mixed-citation></ref><ref id="B55"><mixed-citation xmlns:xlink="http://www.w3.org/1999/xlink" xlink:type="simple"><person-group><name name-style="western"><surname>Tokioka</surname><given-names>T</given-names></name></person-group> (<year>1955</year>) <article-title>Ascidians from the Palao Islands II.</article-title><source>Seto Marine Biological Laboratory</source><volume>1</volume>(<issue>3</issue>): <fpage>115</fpage>–<lpage>150</lpage>. <ext-link xlink:href="10.5134/174438" ext-link-type="doi" xlink:type="simple">https://doi.org/10.5134/174438</ext-link></mixed-citation></ref><ref id="B56"><mixed-citation xmlns:xlink="http://www.w3.org/1999/xlink" xlink:type="simple"><person-group><name name-style="western"><surname>Tokioka</surname><given-names>T</given-names></name></person-group> (<year>1967</year>) <article-title>Pacific <tp:taxon-name><tp:taxon-name-part taxon-name-part-type="subphylum">Tunicata</tp:taxon-name-part></tp:taxon-name> of the United States National Museum.</article-title><source>Bulletin – United States National Museum</source><volume>251</volume>: <fpage>1</fpage>–<lpage>247</lpage>. <ext-link xlink:href="10.5479/si.03629236.251.1" ext-link-type="doi" xlink:type="simple">https://doi.org/10.5479/si.03629236.251.1</ext-link></mixed-citation></ref><ref id="B44"><mixed-citation xmlns:xlink="http://www.w3.org/1999/xlink" xlink:type="simple"><person-group><name name-style="western"><surname>Pérès</surname><given-names>JM</given-names></name></person-group> (<year>1956</year>) <article-title>Etudes sur le seuil Siculo-Tunisien. 2. Ascidies. Résultats scientifiques des campagnes de la Calypso.</article-title><source>Annales de l’Institut océanographique de Paris</source><volume>32</volume>(<issue>2</issue>): <fpage>265</fpage>–<lpage>304</lpage>.</mixed-citation></ref><ref id="B61"><mixed-citation xmlns:xlink="http://www.w3.org/1999/xlink" xlink:type="simple"><person-group><name name-style="western"><surname>Van Name</surname><given-names>WG</given-names></name></person-group> (<year>1921</year>) <article-title>Ascidians of the West Indian region and southeastern United States.</article-title><source>Bulletin of the American Museum of Natural History</source><volume>44</volume>: <fpage>283</fpage>–<lpage>494</lpage>.</mixed-citation></ref><ref id="B65"><mixed-citation xmlns:xlink="http://www.w3.org/1999/xlink" xlink:type="simple"><person-group><name name-style="western"><surname>Villalobos</surname><given-names>SM</given-names></name><name name-style="western"><surname>Lambert</surname><given-names>G</given-names></name><name name-style="western"><surname>Shenkar</surname><given-names>N</given-names></name><name name-style="western"><surname>López-Legentil</surname><given-names>S</given-names></name></person-group> (<year>2017</year>) <article-title>Distribution and population dynamics of key ascidians in North Carolina harbors and marinas.</article-title><source>Aquatic Invasions</source><volume>12</volume>(<issue>4</issue>): <fpage>447</fpage>–<lpage>458</lpage>. <ext-link xlink:href="10.3391/ai.2017.12.4.03" ext-link-type="doi" xlink:type="simple">https://doi.org/10.3391/ai.2017.12.4.03</ext-link></mixed-citation></ref><ref id="B37"><mixed-citation xmlns:xlink="http://www.w3.org/1999/xlink" xlink:type="simple"><person-group><name name-style="western"><surname>Monniot</surname><given-names>C</given-names></name><name name-style="western"><surname>Monniot</surname><given-names>F</given-names></name></person-group> (<year>1984</year>) <article-title>Ascidies littorales de Guadalupe VII. Espèces nouvelles et complémentaires á I ’inventaire.</article-title><source>Bulletin du Musée d’Histoire Naturelle de Paris</source><volume>6</volume>(<issue>3</issue>): <fpage>567</fpage>–<lpage>582</lpage>. <ext-link xlink:href="10.5962/p.285903" ext-link-type="doi" xlink:type="simple">https://doi.org/10.5962/p.285903</ext-link></mixed-citation></ref><ref id="B35"><mixed-citation xmlns:xlink="http://www.w3.org/1999/xlink" xlink:type="simple"><person-group><name name-style="western"><surname>Monniot</surname><given-names>F</given-names></name></person-group> (<year>1988</year>) <article-title>Ascidies de Nouvelle-Calédonie. V. <tp:taxon-name><tp:taxon-name-part taxon-name-part-type="family">Polycitoridae</tp:taxon-name-part></tp:taxon-name> du lagon.</article-title><source>Bulletin du Musée d’Histoire Naturelle de Paris</source><volume>10</volume>(<issue>2</issue>): <fpage>1979</fpage>–<lpage>235</lpage>. <ext-link xlink:href="10.5962/p.292204" ext-link-type="doi" xlink:type="simple">https://doi.org/10.5962/p.292204</ext-link></mixed-citation></ref><ref id="B47"><mixed-citation xmlns:xlink="http://www.w3.org/1999/xlink" xlink:type="simple"><person-group><name name-style="western"><surname>Rocha</surname><given-names>R</given-names></name><name name-style="western"><surname>Guerra-Castro</surname><given-names>E</given-names></name><name name-style="western"><surname>Lira</surname><given-names>C</given-names></name><name name-style="western"><surname>Marquez</surname><given-names>S</given-names></name><name name-style="western"><surname>Hernández</surname><given-names>I</given-names></name><name name-style="western"><surname>Pérez</surname><given-names>A</given-names></name><name name-style="western"><surname>Sardi</surname><given-names>A</given-names></name><name name-style="western"><surname>Pérez</surname><given-names>J</given-names></name><name name-style="western"><surname>Herrera</surname><given-names>C</given-names></name><name name-style="western"><surname>Carbonini</surname><given-names>AK</given-names></name><name name-style="western"><surname>Caraballo</surname><given-names>V</given-names></name><name name-style="western"><surname>Salazar</surname><given-names>D</given-names></name><name name-style="western"><surname>Diaz</surname><given-names>MC</given-names></name><name name-style="western"><surname>Cruz-Motta</surname><given-names>JJ</given-names></name></person-group> (<year>2010</year>) <article-title>Inventory of ascidians (<tp:taxon-name><tp:taxon-name-part taxon-name-part-type="subphylum">Tunicata</tp:taxon-name-part></tp:taxon-name>, <tp:taxon-name><tp:taxon-name-part taxon-name-part-type="class">Ascidiacea</tp:taxon-name-part></tp:taxon-name>) from the National Park La Restinga, Isla Margarita, Venezuela.</article-title><source>Biota Neotropica</source><volume>10</volume>(<issue>1</issue>): <fpage>209</fpage>–<lpage>218</lpage>. <ext-link xlink:href="10.1590/S1676-06032010000100021" ext-link-type="doi" xlink:type="simple">https://doi.org/10.1590/S1676-06032010000100021</ext-link></mixed-citation></ref><ref id="B54"><mixed-citation xmlns:xlink="http://www.w3.org/1999/xlink" xlink:type="simple"><person-group><name name-style="western"><surname>Streit</surname><given-names>OT</given-names></name><name name-style="western"><surname>Lambert</surname><given-names>G</given-names></name><name name-style="western"><surname>Erwin</surname><given-names>PM</given-names></name><name name-style="western"><surname>López-Legentil</surname><given-names>S</given-names></name></person-group> (<year>2021</year>) Diversity and abundance of native and non-native ascidians in Puerto Rican harbors and marinas. Marine Pollution Bulletin 167: e112262. <ext-link xlink:href="10.1016/j.marpolbul.2021.112262" ext-link-type="doi" xlink:type="simple">https://doi.org/10.1016/j.marpolbul.2021.112262</ext-link></mixed-citation></ref><ref id="B48"><mixed-citation xmlns:xlink="http://www.w3.org/1999/xlink" xlink:type="simple"><person-group><name name-style="western"><surname>Rocha</surname><given-names>RM</given-names></name><name name-style="western"><surname>Dias</surname><given-names>GM</given-names></name><name name-style="western"><surname>Lofuto</surname><given-names>TMC</given-names></name></person-group> (<year>2011</year>) <article-title>Checklist of ascidians (<tp:taxon-name><tp:taxon-name-part taxon-name-part-type="subphylum">Tunicata</tp:taxon-name-part></tp:taxon-name>, <tp:taxon-name><tp:taxon-name-part taxon-name-part-type="class">Ascidiacea</tp:taxon-name-part></tp:taxon-name>) from São Paulo State, Brazil.</article-title><source>Biota Neotropica</source><volume>11</volume>(<issue>1</issue>): <fpage>1</fpage>–<lpage>11</lpage>. <ext-link xlink:href="10.1590/S1676-06032002000100009" ext-link-type="doi" xlink:type="simple">https://doi.org/10.1590/S1676-06032002000100009</ext-link></mixed-citation></ref><ref id="B14"><mixed-citation xmlns:xlink="http://www.w3.org/1999/xlink" xlink:type="simple"><person-group><name name-style="western"><surname>Dias</surname><given-names>GM</given-names></name><name name-style="western"><surname>Rocha</surname><given-names>RM</given-names></name><name name-style="western"><surname>Lotufo</surname><given-names>TMC</given-names></name><name name-style="western"><surname>Kremer</surname><given-names>IP</given-names></name></person-group> (<year>2013</year>) <article-title>Fifty years of ascidian biodiversity research in São Sebastião, Brazil.</article-title><source>Journal of the Marine Biological Association of the United Kingdom</source><volume>93</volume>(<issue>1</issue>): <fpage>273</fpage>–<lpage>282</lpage>. <ext-link xlink:href="10.1017/S002531541200063X" ext-link-type="doi" xlink:type="simple">https://doi.org/10.1017/S002531541200063X</ext-link></mixed-citation></ref><ref id="B51"><mixed-citation xmlns:xlink="http://www.w3.org/1999/xlink" xlink:type="simple"><person-group><name name-style="western"><surname>Shenkar</surname><given-names>N</given-names></name></person-group> (<year>2012</year>) <article-title>Ascidian (<tp:taxon-name><tp:taxon-name-part taxon-name-part-type="phylum">Chordata</tp:taxon-name-part></tp:taxon-name>, <tp:taxon-name><tp:taxon-name-part taxon-name-part-type="class">Ascidiacea</tp:taxon-name-part></tp:taxon-name>) diversity in the Red Sea.</article-title><source>Marine Biodiversity</source><volume>42</volume>(<issue>4</issue>): <fpage>459</fpage>–<lpage>469</lpage>. <ext-link xlink:href="10.1007/s12526-012-0124-5" ext-link-type="doi" xlink:type="simple">https://doi.org/10.1007/s12526-012-0124-5</ext-link></mixed-citation></ref><ref id="B11"><mixed-citation xmlns:xlink="http://www.w3.org/1999/xlink" xlink:type="simple"><person-group><name name-style="western"><surname>Cole</surname><given-names>L</given-names></name><name name-style="western"><surname>Lambert</surname><given-names>G</given-names></name></person-group> (<year>2009</year>) <article-title><tp:taxon-name><tp:taxon-name-part taxon-name-part-type="subphylum">Tunicata</tp:taxon-name-part></tp:taxon-name> (<tp:taxon-name><tp:taxon-name-part taxon-name-part-type="subphylum">Urochordata</tp:taxon-name-part></tp:taxon-name>) of the Gulf of Mexico.</article-title> In: <person-group><name name-style="western"><surname>Felder</surname><given-names>DL</given-names></name><name name-style="western"><surname>Camp</surname><given-names>DK</given-names></name></person-group> (<role>Eds</role>) <issue-title>Gulf of Mexico–Origins, Waters, and Biota.</issue-title><source>Biodiversity. Texas A&amp;M Press, College Station, Texas</source>, <fpage>1209</fpage>–<lpage>1216</lpage>.</mixed-citation></ref></ref-list></tp:taxon-treatment>
